# Supplementary material for: Effects of Mustelid gammaherpesvirus 1 (MusGHV-1) Reactivation in European Badger (Meles meles) Genital Tracts on Reproductive Fitness
Source: Pathogens. 2020 Sep 20;9(9):769. doi: 10.3390/pathogens9090769 (PMC7559395; doi:10.3390/pathogens9090769)
Supplement: Supplementary file 1 [file pathogens-09-00769-s001.zip]

Archive with 6 entries (5 files):
- pathogens-905329 - supplementary/__MACOSX/
- pathogens-905329 - supplementary/__MACOSX/._S1_raw data.xlsx
- pathogens-905329 - supplementary/__MACOSX/._S2_Other risk factor analysis.xlsx
- pathogens-905329 - supplementary/pathogens-905329 - supplementary S3 (revised).docx
- pathogens-905329 - supplementary/S1_raw data.xlsx
- pathogens-905329 - supplementary/S2_Other risk factor analysis.xlsx
