# Supplementary material for: Effects of Mustelid gammaherpesvirus 1 (MusGHV-1) Reactivation in European Badger (Meles meles) Genital Tracts on Reproductive Fitness
Source: Pathogens. 2020 Sep 20;9(9):769. doi: 10.3390/pathogens9090769 (PMC7559395; doi:10.3390/pathogens9090769)
Supplement: Supplementary file 1 [file pathogens-09-00769-s001.zip › pathogens-905329 - supplementary/S1_raw data.xlsx]

## Sheet: 工作表1
Barcode Number	Season	DNA#	Sex	Age	MusGHV-1	Storage days	Sampled Date	Culling Date	Location	Fat depth (mm)	Head-body length (mm)	Weight (kg)	Reproductive status	Abortion	Teat size (mm)	Blastocyst	Foetus/ Scar counts	Genital lesion	Genital discahrge	Cervix mucous plug	Testes_length	Testes_width	Testes_thickness	Testes_Weight	Sperm Concentration (spermatozoa/ml)
19PB3023	Spring	D0362	Female	Adult	1	6	2019-04-23	2019-04-17	Leitrim	2	760	6.6	Was pregnant		2				No
19PB3028	Spring	D0395	Male	Adult	1	6	2019-04-23	2019-04-17	Leitrim		840	8.7
19PB3029	Spring	D0363	Female	Juvenile	1	6	2019-04-23	2019-04-17	Leitrim	0	760	6.5	Never pregnant		1				No
19PB3031	Spring	D0364	Female	Adult	1	5	2019-04-23	2019-04-18	Galway	0	760	6.6	Recently pregnant, not lactating		3		2		Yes
19PB3033	Spring	D0365	Female	Adult	0	5	2019-04-23	2019-04-18	Westmeath	4	810	9.6	Was pregnant		2			D	Yes
19PB3035	Spring	D0366	Female	Adult	1	4	2019-04-23	2019-04-19	Westmeath	3	840	9.3	Lactating		10				Yes
19PB3044	Spring	D0367	Female	Adult	1	5	2019-04-23	2019-04-18	Dublin	2	830	7.5	Was pregnant		2				Yes
19PB3045	Spring	D0396	Male	Adult	0	6	2019-04-23	2019-04-17	Dublin	2	830	8.5
19PB3046	Spring	D0397	Male	Adult	1	4	2019-04-23	2019-04-19	Dublin	3	810	9.8
19PB3047	Spring	D0368	Female	Adult	1	6	2019-04-23	2019-04-17	Dublin	1	810	8.6	Was pregnant		2			C	Yes
19PB3048	Spring	D0369	Female	Adult	1	6	2019-04-23	2019-04-17	Limerick	2.5	810	8	Lactating		15				Yes
19PB3049	Spring	D0370	Female	Adult	0	6	2019-04-23	2019-04-17		1.5	810	8	Lactating		10		4		Yes
19PB3060	Spring	D0399	Male	Adult	1	3	2019-04-24	2019-04-21	Dublin	2	820	8.4
19PB3061	Spring	D0371	Female	Adult	1	4	2019-04-24	2019-04-19	Cork North	3	810	8.3	Recently pregnant, not lactating		3	1			Yes
19PB3062	Spring	D0398	Male	Adult	1	3	2019-04-24	2019-04-21	Clare	1	830	9
19PB3064	Spring	D0372	Female	Adult	0	2	2019-04-24	2019-04-22	Clare	1	810	8.3	Recently pregnant, not lactating		4	2	4		Yes
19PB3065	Spring	D0373	Female	Adult	0	4	2019-04-24	2019-04-20	Galway	4	830	8.8	Recently pregnant, not lactating		3	0	3	C	Yes
19PB3066	Spring	D0374	Female	Adult	0	4	2019-04-24	2019-04-20	Westmeath	2	810	7.6	Was pregnant		2	3		B	No
19PB3067	Spring	D0400	Male	Adult	0	4	2019-04-24	2019-04-20	Galway	1	810	7.7
19PB3069	Spring	D0375	Female	Adult	1	2	2019-04-24	2019-04-22	Galway	2	840	8.3	Was pregnant		2	0
19PB3072	Spring	D0401	Male	Adult	1	3	2019-04-24	2019-04-21	Westmeath	2	860	9.3
19PB3073	Spring	D0376	Female	Adult	1	3	2019-04-24	2019-04-21	Leitrim	1	810	6.8	Was pregnant		2	0			Yes
19PB3074	Spring	D0377	Female	Adult	1	6	2019-04-24	2019-04-18		1.5	830	7.3	Lactating		13	2	2	D	Yes
19PB3075	Spring	D0378	Female	Adult	1	5	2019-04-24	2019-04-19	Clare	2	820	7.8	Was pregnant		2	0		D	Yes
19PB3076	Spring	D0402	Male	Adult	0	5	2019-04-24	2019-04-19		2	820	8.7
19PB3077	Spring	D0379	Female	Adult	1	6	2019-04-24	2019-04-18	Clare	2.5	780	7.7	Was pregnant		2	0		C	No
19PB3078	Spring	D0403	Male	Adult	1	6	2019-04-24	2019-04-18	Clare	2	870	10.3
19PB3079	Spring	D0380	Female	Adult	1	6	2019-04-24	2019-04-18	Clare	1.5	780	8.1	Lactating		13	0	2	C	Yes
19PB3082	Spring	D0404	Male	Adult	1	6	2019-04-25	2019-04-19	Tipperary South	2	810	9.9
19PB3083	Spring	D0381	Female	Adult	0	1	2019-04-25	2019-04-24	Tipperary South	1.5	830	8.1	Lactating		10	3	2	C	Yes
19PB3084	Spring	D0382	Female	Adult	0	2	2019-04-25	2019-04-23	Wexford	2	820	9.5	Lactating		11			C
19PB3085	Spring	D0405	Male	Adult	1	1	2019-04-25	2019-04-24	Offaly	0.5	850	8.6
19PB3086	Spring	D0406	Male	Adult	1	2	2019-04-25	2019-04-23	Wicklow East	0.5	810	8
19PB3087	Spring	D0407	Male	Adult	1	1	2019-04-25	2019-04-24	Clare	2.5	870	10.2
19PB3088	Spring	D0408	Male	Adult	0	6	2019-04-25	2019-04-19	Clare	0	820	8.8
19PB3090	Spring	D0409	Male	Adult	0	1	2019-04-25	2019-04-24	Cork West	0.5	820	10.1
19PB3091	Spring	D0383	Female	Adult	1	1	2019-04-25	2019-04-24	Clare	2	840	8.1	Was pregnant		2	3		D	No
19PB3093	Spring	D0410	Male	Adult	1	1	2019-04-25	2019-04-24	Silgo	0.5	830	8.2
19PB3094	Spring	D0411	Male	Adult	1	5	2019-04-25	2019-04-20	Silgo	2.5	820	7.8
19PB3097	Spring	D0384	Female	Adult	0	4	2019-04-25	2019-04-21	Silgo	2.5	800	8	Recently pregnant, not lactating		3	2	2	B	Yes
19PB3098	Spring	D0385	Female	Juvenile	0	7	2019-04-25	2019-04-18	Silgo	2	740	6.8	Never pregnant		1	0		D	No
19PB3099	Spring	D0386	Female	Adult	0	4	2019-04-25	2019-04-21	Galway	1	810	7.2	Never pregnant		1	0		C	Yes
19PB3102	Spring	D0387	Female	Adult	0	5	2019-04-26	2019-04-21	Silgo	4	850	10	Recently pregnant, not lactating		4	0	1	D	Yes
19PB3103	Spring	D0388	Female	Adult	0	6	2019-04-26	2019-04-20	Silgo	3	780	8	Recently pregnant, not lactating		3	3	2	C	Yes
19PB3104	Spring	D0412	Male	Adult	0	5	2019-04-26	2019-04-21	Silgo	0.5	840	8.3
19PB3105	Spring	D0389	Female	Adult	1	6	2019-04-26	2019-04-20	Silgo	2.5	820	8.2	Recently pregnant, not lactating		5	1	2	C	Yes
19PB3106	Spring	D0390	Female	Adult	0	8	2019-04-26	2019-04-18	Silgo	1.5	810	6.5	Was pregnant		2	2		D	Yes
19PB3107	Spring	D0413	Male	Adult	1	7	2019-04-26	2019-04-19	Tipperary South	0.5	850	8.1
19PB3108	Spring	D0391	Female	Adult	0	1	2019-04-26	2019-04-25	Kildare	1	760	7.9	Lactating		10	2	3	C	Yes
19PB3109	Spring	D0392	Female	Adult	0	2	2019-04-26	2019-04-24	Kildare	2.5	800	7	Was pregnant		2	0		C	Yes
19PB3110	Spring	D0414	Male	Adult	1	8	2019-04-26	2019-04-18	Offaly	0.5	860	10.1
19PB3111	Spring	D0393	Female	Adult	0	3	2019-04-26	2019-04-23	Wexford	3	850	7.7	Never pregnant		1	0		A	No
19PB3112	Spring	D0394	Female	Adult	1	2	2019-04-26	2019-04-24	Tipperary South	2	810	8.8	Was pregnant		1	1		A	No
19PB3114	Spring	D0415	Male	Adult	0	3	2019-04-26	2019-04-23	Clare	1.5	840	8.5
19PB3115	Spring	D0416	Male	Adult	1	2	2019-04-26	2019-04-24	Clare	1	800	8.1
19PB3121	Spring	D0417	Male	Adult	1	2	2019-04-26	2019-04-24	Cork North	0.5	840	9.8
19PB3122	Spring	D0418	Male	Adult	1	2	2019-04-26	2019-04-24	Cavan	0.5	880	8.6
19PB3123	Spring	D0419	Male	Adult	0	3	2019-04-26	2019-04-23	Tipperary South	0.5	805	8.6
19PB3125	Spring	D0420	Male	Adult	0	2	2019-04-26	2019-04-24	Cork West	1	890	9.3
19PB3127	Spring	D0421	Male	Adult	0	7	2019-04-26	2019-04-19	Kerry	0.5	850	7.5
19PB3128	Spring	D0422	Male	Adult	1	2	2019-04-26	2019-04-24	Cavan	2	840	7.8
19PB3130	Spring	D0423	Male	Adult	1	9	2019-04-26	2019-04-17	Tipperary South		830	7.3
19PB3131	Spring	D0424	Male	Adult	0	8	2019-04-26	2019-04-18	Clare	1	820	8.2
19PB3132	Spring	D0425	Male	Adult	1	10	2019-04-26	2019-04-16	Cork North	0.2	840	8.3
20PB0337	Winter	D0435	Female	Old	1	8	2020-02-03	2020-01-27	Wicklow East			10.2	Pregnant		4		3	D	No	No
20PB0338	Winter	D0436	Male	Young	1	4	2020-02-03	2020-01-31	Wicklow East			9.2						A	No		3.2	2.1	4.2	11.66	56.76
20PB0339	Winter	D0437	Female	Young	0	5	2020-02-03	2020-01-30	Kilkenny			9.5	Recently pregnant, lactating		4		3	D	No
20PB0340	Winter	D0438	Male	Young	1	9	2020-02-03	2020-01-26	Wicklow East			10.8						A	No		6	4.5	2.5	14.86	116.6
20PB0341	Winter	D0439	Male		1	8	2020-02-03	2020-01-27	Wicklow East			10.2						A	No		5	3.8	3	13.72	0
20PB0342	Winter	D0440	Female	Old	1	5	2020-02-03	2020-01-30	Dublin			8.1	Recently pregnant, not lactating	Full	3		0	C	Yes
20PB0343	Winter	D0441	Male	Young	0	4	2020-02-03	2020-01-31	Carlow			11.3						B	No		4.5	3	2.5	8.16	0
20PB0344	Winter	D0442	Male		1	6	2020-02-03	2020-01-29	Leitrim			9.9						D	No		4	2.5	2	9.76	46.64
20PB0345	Winter	D0443	Male	Young	1	5	2020-02-03	2020-01-30	Leitrim			9.8						D	No		4.2	2.7	2.5	7.92	9.24
20PB0346	Winter	D0444	Female		0	6	2020-02-03	2020-01-29	Leitrim			10.6	Pregnant		4		1	D	No	No
20PB0347	Winter	D0445	Male	Young	1	4	2020-02-03	2020-01-31	Leitrim			11.2						D	No		5.3	2.9	2.5	8.88	130.24
20PB0348	Winter	D0446	Male		1	5	2020-02-03	2020-01-30	Galway			8.6						D	No		4.2	2.5	2.2	5.79	110.044
20PB0350	Winter	D0447	Male		0	5	2020-02-03	2020-01-30	Westmeath			10.5						A	No		5	3.2	2.2	11.1	47.08
20PB0351	Winter	D0448	Male	Yearling	1	6	2020-02-03	2020-01-29	Leitrim			8						D	No		2.3	1.9	1.1	1.79
20PB0352	Winter	D0449	Female	Old	0	5	2020-02-03	2020-01-30	Leitrim			11.2	Pregnant		4		2	B	No	No
20PB0353	Winter	D0450	Male	Young	1	4	2020-02-03	2020-01-31	Roscommon			10.8						A	No		5	3.5	2.5	12.64	94.16
20PB0354	Winter	D0451	Female	Young	1	8	2020-02-03	2020-01-27	Leitrim			8	Was pregnant		2			D	No
20PB0356	Winter	D0452	Male	Young	1	5	2020-02-03	2020-01-30	Roscommon			8.2						A	No		3.5	2.8	2.2	4.61	0
20PB0357	Winter	D0453	Male	Young	1	7	2020-02-03	2020-01-28	Leitrim			8.9						D	No		4.5	3.3	2.8	10.25	1.76
20PB0358	Winter	D0454	Male		1	5	2020-02-03	2020-01-30	Galway			8						D	No		4.5	3	2.5	7.36	24.64
20PB0384	Winter	D0455	Female	Young	1	4	2020-02-04	2020-01-31	Limerick			7.5	Recently pregnant, lactating		3		3	A	No
20PB0388	Winter	D0456	Female	Mid	0		2020-02-04		Tipperary North			10.6	Pregnant		5		3	A	No	Yes
20PB0389	Winter	D0457	Female	Old	1	7	2020-02-04	2020-01-29	Claire			7.3	Pregnant		6		2	B	No	No
20PB0391	Winter	D0458	Female	Old	0	6	2020-02-04	2020-01-30	Claire			9.5	Pregnant		5		3	A	No
20PB0392	Winter	D0459	Female	Young	1	6	2020-02-04	2020-01-30	Offaly			8.1	Recently pregnant, not lactating	Full	5		0	D	No
20PB0398	Winter	D0460	Female	Young	0	6	2020-02-04	2020-01-30	Limerick			9	Pregnant	Partial	5		2	B	No	No
20PB0403	Winter	D0461	Female		0	4	2020-02-04	2020-02-01	Offaly			9.3	Pregnant		5		3	A	No	Yes
20PB0405	Winter	D0462	Female	Old	1	3	2020-02-04	2020-02-02	Limerick			8.5	Recently pregnant, not lactating	Full	6		0	D	No
20PB0408	Winter	D0463	Female	Old	0	2	2020-02-04	2020-02-03	Waterford			8.5	Recently pregnant, lactating		6		2	D	Yes
20PB0412	Winter	D0464	Female		1	3	2020-02-04	2020-02-02	Offaly			10.4	Never pregnant		1			A	No
20PB0419	Winter	D0465	Female	Young	0	4	2020-02-05	2020-02-02	Silgo			8	Pregnant		3		3	D	No	No
20PB0420	Winter	D0466	Male	Young	1	4	2020-02-05	2020-02-02	Silgo			8.3						A	No		3	1.9	1.6	4.21	0
20PB0421	Winter	D0467	Male	Mid	1	6	2020-02-05	2020-01-31	Silgo			7.6						A	No		5.5	3	2.8	12.31	91.74
20PB0424	Winter	D0468	Female	Young	1	5	2020-02-05	2020-02-01	Claire			7.6	Never pregnant		1			D	No
20PB0425	Winter	D0469	Female	Mid	0	4	2020-02-05	2020-02-02	Limerick			8.1	Never pregnant		1			D	No
20PB0426	Winter	D0470	Male	Old	1	5	2020-02-05	2020-02-01	Tipperary South			9.9						D	No		4.3	3	2.7	9.76	52.8
20PB0427	Winter	D0471	Male	Old	1	5	2020-02-05	2020-02-01	Claire			9.6						A	No		5.5	3.5	2.7	9.7	51.48
20PB0428	Winter	D0472	Male		1	5	2020-02-05	2020-02-01	Claire			10.4						A	No		5.8	3.8	3.1	11.61	50.82
20PB0429	Winter	D0473	Female	Mid	0	4	2020-02-05	2020-02-02	Claire			13	Pregnant		4		4	D	No	Yes
20PB0430	Winter	D0474	Male	Old	0	6	2020-02-05	2020-01-31	Tipperary South			9.9						A	No		6	3.8	3.3	15.46	10.56
20PB0431	Winter	D0475	Male	Mid	0	5	2020-02-05	2020-02-01	Claire			9						A	No		5.3	3.6		10.66	25.3
20PB0433	Winter	D0476	Male	Old	0	7	2020-02-07	2020-02-01	Kerry	10	810	11.6						A	No		4.8	3.8	2.7	10.11	26.62
20PB0434	Winter	D0477	Female	Mid	0	7	2020-02-06	2020-01-31	Tipperary South	9	800	9.6	Recently pregnant, not lactating		4		3	D	No
20PB0435	Winter	D0478	Female	Mid	1	6	2020-02-07	2020-02-02	Claire	10	790	9.1	Was pregnant		2			A	No
20PB0436	Winter	D0479	Male	Mid	1	7	2020-02-07	2020-02-01	Kerry	15	790	10.4						B	No		5.3	3.3	2.9	9.57	22.44
20PB0437	Winter	D0480	Male	Mid	1	5	2020-02-07	2020-02-03	Tipperary South	10	780	7.8						A	No		5.2	3.1	2.5	10.11	8.58
20PB0438	Winter	D0481	Female	Mid	0	6	2020-02-07	2020-02-02	Tipperary South	5	790	8	Never pregnant		2			D	No
20PB0439	Winter	D0482	Female		0	6	2020-02-07	2020-02-02	Claire	11	790	8.8	Pregnant		4		2	D	No	No
20PB0440	Winter	D0483	Male	Mid	0	7	2020-02-07	2020-02-01	Limerick	5	790	9.6						D	No		4.9	3.9	2	10.33	8.58
20PB0441	Winter	D0484	Female	Yearling	1	6	2020-02-07	2020-02-02	Claire	10	750	6	Never pregnant		1			D	No
20PB0442	Winter	D0485	Female	Young	1	5	2020-02-07	2020-02-03	Claire	12	770	8.9	Recently pregnant, lactating		4		2	D	No
20PB0443	Winter	D0486	Male	Young	1	8	2020-02-07	2020-01-31	Waterford	5	780	8						D	No		3.1	2.6	2.2	4.41	0
20PB0444	Winter	D0487	Female	Mid	0	10	2020-02-05	2020-01-27	Claire			8.1	Never pregnant		1			B	No
20PB0491	Winter	D0488	Male	Old	1	4	2020-02-07	2020-02-04	Claire	10	800	10.9						A	No		5	3.5	2.8	10.92	17.82
20PB0492	Winter	D0489	Male	Young	1	3	2020-02-07	2020-02-05	Claire	10	760	9.1						D	No		5	3.1	2.4	8.68	19.36
20PB0494	Winter	D0490	Male	Mid	1	3	2020-02-07	2020-02-05	Claire	8	780	9.2						D	No		4.8	3	2.2	7.79	29.92
20PB0495	Winter	D0491	Male	Mid	1	4	2020-02-07	2020-02-04	Tipperary North	9	800	10.6						A	No		5	2.5	2.3	7.18	1.98
20PB0496	Winter	D0492	Male	Old	1	4	2020-02-07	2020-02-04	Claire	5	800	10.6						A	No		4.9	3.2	2.9	13.71	104.94
20PB0497	Winter	D0493	Male	Old	1	3	2020-02-07	2020-02-05	Tipperary North	5	860	12						D	No		5	3.4	3.3	12.77	106.92
20PB0498	Winter	D0494	Male	Old	1	4	2020-02-07	2020-02-04	Tipperary North	9	790	9.8						D	No		4.1	3.2	2.3	6.88	17.16
20PB0499	Winter	D0495	Male	Old	1	3	2020-02-07	2020-02-05	Limerick	5	790	10						A	No		5.6	3.4	2.9	12.28	27.06
20PB0500	Winter	D0496	Male	Mid	1	3	2020-02-07	2020-02-05	Claire	5	800	9.3						D	No		5	3.3	2.8	10.45	33.22
20PB0501	Winter	D0497	Male	Mid	1	3	2020-02-07	2020-02-05	Tipperary North		780	11.5						D	No		5.5	3.3	2.8	11.19	72.6
20PB0502	Winter	D0498	Female	Young	1	3	2020-02-07	2020-02-05	Tipperary North	6	760	9.3	Recently pregnant, not lactating		5		3	D	No
20PB0503	Winter	D0499	Male	Young	1	4	2020-02-07	2020-02-04	Claire	10	770	9.1						D	No		5	3.5	2.8	9.58	18.04
20PB0504	Winter	D0500	Male	Mid	0	4	2020-02-07	2020-02-04	Tipperary North	3	740	9.4						D	No		3.2	2.9	2	3.28	0
20PB0505	Winter	D0501	Female	Young	0	3	2020-02-07	2020-02-05	Limerick	5	750	9	Pregnant		7		3	D	No	Yes
20PB0506	Winter	D0502	Female	Young	1	3	2020-02-07	2020-02-05	Claire	8	760	8.5	Never pregnant		1			C	Yes
20PB0507	Winter	D0503	Male	Mid	1	4	2020-02-07	2020-02-04	Claire	5	780	10.3						D	No		5.7	3.5	3	10.81	160.38
20PB0509	Winter	D0504	Female	Young	0	4	2020-02-07	2020-02-04	Tipperary South	5	800	8.6	Was pregnant		2			A	No
20PB0511	Winter	D0505	Female	Old	0	2	2020-02-06	2020-02-05	Galway	5	760	9	Pregnant		5		3	D	No	Yes
20PB0513	Winter	D0506	Female	Old	1	3	2020-02-06	2020-02-04	Roscommon	5	770	8.1	Pregnant		6		2	D	No	No
20PB0514	Winter	D0507	Female	Old	1	3	2020-02-06	2020-02-04	Galway	5	770	8.1	Pregnant	Partial	5		2	D	No	No
20PB0518	Winter	D0508	Female	Young	0	3	2020-02-06	2020-02-04	Wexford	5	740	9.4	Pregnant		3		2	D	No	Yes
20PB0519	Winter	D0509	Female	Young	0	2	2020-02-06	2020-02-05	Wexford	10	780	9.4	Pregnant	Partial	5		1	D	No	Yes
20PB0522	Winter	D0510	Female	Young	1	3	2020-02-07	2020-02-05	Laois	6	770	7.6	Never pregnant		1			D	No
20PB0523	Winter	D0511	Female	Young	1	4	2020-02-07	2020-02-04	Wicklow East	6	790	8.8	Never pregnant		1			D	No
20PB0527	Winter	D0512	Female	Old	1	3	2020-02-07	2020-02-05	Waterford	10	760	9.6	Recently pregnant, not lactating	Full	6		0	B	No
20PB0528	Winter	D0513	Female	Mid	0	5	2020-02-06	2020-02-02	Wicklow East	4	790	9.6	Pregnant		5		2	C	No	Yes
20PB0530	Winter	D0514	Male	Mid	1	4	2020-02-07	2020-02-04	Waterford	10	780							A	No		5.8	3.7	2.9	11.18	116.16
