# Supplementary material for: Effects of Mustelid gammaherpesvirus 1 (MusGHV-1) Reactivation in European Badger (Meles meles) Genital Tracts on Reproductive Fitness
Source: Pathogens. 2020 Sep 20;9(9):769. doi: 10.3390/pathogens9090769 (PMC7559395; doi:10.3390/pathogens9090769)
Supplement: Supplementary file 1 [file pathogens-09-00769-s001.zip › pathogens-905329 - supplementary/S2_Other risk factor analysis.xlsx]

## Sheet: 工作表1
glm(formula = MusGHV ~ Variable, family = binomial, data = S1)
		Estimate	Std.Error	z value	p-value
Model 1 (df=110)
	(Intercept)	0.6061	0.227	2.671	0.00757
	Genital_dischargeYes	-0.6061	0.4532	-1.338	0.18104
Model 2 (df=101)
	(Intercept)	0.5213	0.2896	1.8	0.0719
	Genital_lesionYes	-0.3246	0.4038	-0.804	0.4215
Model 3 (df=22)
	(Intercept)	-0.1823	0.6055	-0.301	0.763
	BlastocystYes	-0.1542	0.8423	-0.183	0.855
